# Supplementary material for: Antioxidant and Anticancer Activity of Vitis vinifera Extracts in Breast Cell Lines
Source: Life (Basel). 2024 Feb 6;14(2):228. doi: 10.3390/life14020228 (PMC10890198; doi:10.3390/life14020228)
Supplement: Supplementary file 1 [file life-14-00228-s001.zip]

Archive with 1 entries (1 files):
- Supplementary Data.pptx
